# Supplementary material for: Different prognostic impact of STK11 mutations in non-squamous non-small-cell lung cancer
Source: Oncotarget. 2015 Nov 25;8(14):23831–40. doi: 10.18632/oncotarget.6379 (PMC5410347; doi:10.18632/oncotarget.6379)
Supplement: Supplementary file 2 [file oncotarget-08-23831-s002.xls]

## Sheet: Feuil1
Sample_ID	KRAS	KRAS_c.	KRAS_p.	TP53	TP53_c.	TP53_p.	TP53_bis_c.	TP53_bis_p.	EGFR	EGFR_c.	EGFR_p.	EGFR_bis_c.	EGFR_bis_p.	STK11	STK11_c.	STK11_p.	STK11_bis_c.	STK11_bis_p.	STK11_Mutation_Classification
HD_10	1	c.G34T	p.G12C	0					0					1	c.G433T	p.E145X			exon3-9
HD_100	0			1	c.G469T	p.V157F			0					0					0
HD_101	1	c.G34T	p.G12C	1	c.G743A	p.R248Q			0					0					0
HD_103	1	c.G35T	p.G12V	1	c.A623T	p.D208V			0					0					0
HD_104	0			0					0					0					0
HD_107	0			1	c.C502T	p.H168Y			1	c.T2573G	p.L858R			0					0
HD_108	0			1	c.G830T	p.C277F			0					0					0
HD_109	0			1	c.A766C	p.T256P			1	c.2235_2249del	p.E746_A750del			0					0
HD_110	1	c.G34T	p.G12C	0					0					1	c.G923T	p.W308L			exon3-9
HD_111	0			1	c.646G>A	p.V216M			0					0					0
HD_112	0			0					1	c.2235_2249del	p.E746_A750del			0					0
HD_113	0			1	c.265_266insAG	p.P89fs			1	c.2235_2249del	p.E746_A750del			0					0
HD_114	0			1	c.757_758insTCA	p.T253delinsIT			0					0					0
HD_116	0			1	c.G1006T	p.E336X			0					0					0
HD_117	0			0					1	c.2309_2310insCAACCCCGG	p.P772_H773insGNP			0					0
HD_118	1	c.G34T	p.G12C	0					0					0					0
HD_121	0			1	c.G892T	p.E298X			0					0					0
HD_122	1	c.G34T	p.G12C	1	c.783-2A>T	splicing			0					0					0
HD_123	1	c.G34T	p.G12C	1	c.G469T	p.V157F			0					0					0
HD_125	1	c.G38T	p.G13V	0					0					1	c.C722A	p.A241D			exon3-9
HD_126	1	c.A183C	p.Q61H	0					0					1	c.843delG	p.P281fs			exon3-9
HD_127	0			1	c.A707C	p.Y236S			1	c.T2573G	p.L858R			0					0
HD_128	0			0					0					0					0
HD_130	1	c.G35T	p.G12V	0					0					1	c.G877T	p.E293X			exon3-9
HD_131	0			0					0					0					0
HD_134	0			0					0					0					0
HD_135	0			0					1	c.2240_2257del	p.L747_P753delinsS			0					0
HD_136	1	c.G34A	p.G12S	1	c.G746T	p.R249M			0					0					0
HD_140	1	c.G35A	p.G12D	1	c.559+1G>A	splicing			0					0					0
HD_142	0			0					1	c.2235_2249del	p.E746_A750del			0					0
HD_144	0			0					0					0					0
HD_145	0			0					0					0					0
HD_146	0			1	c.G469T	p.V157F			0					0					0
HD_147	0			1	c.C569G	p.P190R			0					0					0
HD_148	0			1	c.G404T	p.C135F			1	c.G2303T	p.S768I	c.T2573G	p.L858R	0					0
HD_149	1	c.A183T	p.Q61H	1	c.C742T	p.R248W			0					0					0
HD_15	0			0					1	c.T2573G	p.L858R	c.G2500T	p.V834L	0					0
HD_150	0			0					0					0					0
HD_151	0			0					0					0					0
HD_152	1	c.G34T	p.G12C	0					0					1	c.G766T	p.E256X			exon3-9
HD_153	0			1	c.C569T	p.P190L			0					1	c.C733G	p.L245V			exon3-9
HD_154	0			1	c.T1096G	p.S366A			0					0					0
HD_155	0	c.C431T	p.T144I	0					0					0					0
HD_156	0			1	c.97-1G>A	splicing			0					1	c.G587T	p.G196V	c.A659T	p.Q220L	exon3-9
HD_158	0			0					1	c.G2125A	p.E709K	c.T2573G	p.L858R	0					0
HD_159	1	c.G35T	p.G12V	1	c.C451A	p.P151T			0					1	c.G709T	p.D237Y			exon3-9
HD_160	1	c.A182T	p.Q61L	1	c.G818C	p.R273P			0					1	c.C647T	p.S216F			exon3-9
HD_162	0			0					1	c.G2156C	p.G719A	c.T2117C	p.I706T	0					0
HD_163	1	c.A183T	p.Q61H	1	c.G473T	p.R158L			0					0					0
HD_164	0			0					0					1	c.A250T	p.K84X			exon1-2
HD_165	1	c.G35A	p.G12D	1	c.C656G	p.P219R			0					0					0
HD_166	0			0					1	c.T2573G	p.L858R			0					0
HD_168	1	c.G35A	p.G12D	0					0					0					0
HD_170	0			1	c.C423G	p.C141W			0					0					0
HD_171	0			1	c.C1123A	p.Q375K			0					0					0
HD_172	1	c.G34A	p.G12S	1	c.313_314delinsT	p.G105fs	c.C502T	p.H168Y	0					0					0
HD_173	0			0					1	c.2235_2249del	p.E746_A750del			0					0
HD_175	0			0					0					0					0
HD_178	1	c.G35T	p.G12V	0					0					0					0
HD_179	0			1	c.G743T	p.R248W			0					1	c.291-2A>C	splicing			exon1-2
HD_182	0			1	c.G743T	p.R248L			0					0					0
HD_183	0			1	c.G746T	p.G245C	c.G746T	p.R249M	0					0					0
HD_185	1	c.34_35delinsAA	p.G12N	0					0					1	c.649delC	p.S216fs			exon3-9
HD_187	0			1	c.376-1G>T	splicing			0					0					0
HD_188	0			0					1	c.T2573G	p.L858R			0					0
HD_19	0			1	c.A740T	p.N247I			0					0					0
HD_191	1	c.G35A	p.G12D	0					0					1	c.862+1G>T	splicing			exon3-9
HD_192	1	c.G35T	p.G12V	0					0					0					0
HD_193	1	c.C437T	p.A146V	0					0					1	c.998delG	p.R333fs			exon3-9
HD_194	1	c.G34C	p.G12R	1	c.C817T	p.R273C			0					0					0
HD_196	0			1	c.G661T	p.E221X			0					1	c.G388T	p.E130X			exon3-9
HD_197	1	c.A183T	p.Q61H	0					0					0					0
HD_198	0			0					0					1	c.C916T	p.H306Y			exon3-9
HD_200	1	c.G35T	p.G12V	0					0					0					0
HD_201	0			0					0					1	c.G433T	p.E145X			exon3-9
HD_202	0			1	c.A707G	p.Y236C			0					0					0
HD_203	0			1	c.G796T	p.G266X			0					0					0
HD_204	1	c.G34T	p.G12C	0					0					0					0
HD_205	1	c.G35T	p.G12V	0					0					0					0
HD_206	0			0					0					0					0
HD_207	0			0					1	c.T2582A	p.L861Q			0					0
HD_208	1	c.34_35delinsAA	p.G12N	1	c.C742T	p.R248W			0					0					0
HD_21	0	c.G541A	p.V181M	1	c.G826T	p.A276S			1	c.G2170A	p.G724S	c.T2573G	p.L858R	0					0
HD_210	1	c.G34T	p.G12C	1	c.725delG	p.C242fs			0					0					0
HD_212	0			0					1	c.G2121C	p.L707F	c.G2156C	p.G719A	0					0
HD_213	1	c.G38A	p.G13D	1	c.G1015GA	p.E339*			0					0					0
HD_214	0			1	c.624dupC	p.R209fs			1	c.2235_2252del	p.E746_T751del			0					0
HD_215	1	c.G34T	p.G12C	1	c.114delA	p.Q38fs			0					0					0
HD_216	0			1	c.G524A	p.R175H			0					0					0
HD_217	0			1	c.C832T	p.P278S			0					0					0
HD_218	1	c.G34T	p.G12C	1	c.C458A	p.P153H			0					0					0
HD_219	1	c.G38A	p.G13D	0					0					0					0
HD_220	1	c.G34T	p.G12C	0					0					1	c.G488T	p.G163V			exon3-9
HD_221	0			0					1	c.2240_2257del	p.L747_P753delinsS			0					0
HD_222	1	c.G35C	p.G12A	0					0					1	c.A571T	p.K191X			exon3-9
HD_224	1	c.G34T	p.G12C	1	c.G848C	p.R283P			0					0					0
HD_225	1	c.G35C	p.G12A	0					0					1	c.G493T	p.E165X			exon3-9
HD_226	1	c.G35A	p.G12D	0					0					0					0
HD_227	0			1	c.G166T	p.E56X			0					0					0
HD_228	0			1	c.G524A	p.R175H			1	c.T2573G	p.L858R			0					0
HD_229	1	c.G35A	p.G12D	0					0					0					0
HD_230	0			0					0	c.G2450A	p.W817X			1	c.G202T	p.D68Y			exon1-2
HD_232	0			1	c.G820C	p.V274L			1	c.2245_2250del	p.E749_A750del			0					0
HD_234	0			0					0					0					0
HD_237	1	c.G34T	p.G12C	1	c.A707G	p.Y236C			0					1	c.C658T	p.Q220X	c.961dupC	p.V320fs	exon3-9
HD_238	1	c.G35T	p.G12V	1	c.G166T	p.E56X			0					0					0
HD_24	0			1	c.G473T	p.R158L			0					0					0
HD_240	1	c.G34T	p.G12C	1	c.G746T	p.R249M			0					0					0
HD_241	0			1	c.G818T	p.R273L			0					1	c.125delG	p.R42fs			exon1-2
HD_242	0			1	c.C548A	p.S183X			0					0					0
HD_243	1	c.G34T	p.G12C	1	c.G469T	p.V157F			0					0					0
HD_244	1	c.G35T	p.G12V	1	c.G469T	p.V157F			0					0					0
HD_245	1	c.G37A	p.G13S	1	c.G733T	p.G245C			0					0					0
HD_246	1	c.G35T	p.G12V	0					0					1	c.G793T	p.E265X			exon3-9
HD_249	1	c.C64A	p.Q22K	0					0					0					0
HD_25	1	c.G34T	p.G12C	1	c.G473T	p.R158L			0					0					0
HD_250	0			1	c.G473T	p.R158L			0					0					0
HD_253	0			0					0					0					0
HD_254	1	c.G35T	p.G12V	0					0					1	c.544_546del	p.182_182del			exon3-9
HD_255	0			1	c.G469T	p.V157F			0					0					0
HD_256	0			0					0					0					0
HD_257	0			1	c.C310T	p.Q104X			0					0					0
HD_258	0			0					0					0					0
HD_259	0			1	c.532dupC	p.H178fs			0					0					0
HD_26	0			1	c.G524A	p.R175H			1	c.2236_2250del	p.E746_A750del			0					0
HD_260	1	c.G34T	p.G12C	1	c.G542C	p.R181P			0					0					0
HD_262	1	c.G34T	p.G12C	1	c.G469T	p.V157F			0					0					0
HD_263	0			1	c.G853T	p.E285X			0					0					0
HD_264	0			1	c.A578G	p.H193R			0					0					0
HD_265	0			1	c.C451T	p.P151S			0					0					0
HD_266	0			1	c.G517T	p.V173L	c.A503G	p.H168R	0					0					0
HD_267	0			1	c.A757C	p.T253P			0					0					0
HD_268	0			0					0					0					0
HD_269	0			1	c.G527T	p.C176F			0					0					0
HD_27	1	c.G34T	p.G12C	1	c.G473T	p.R158L			0					0					0
HD_270	0			0					1	c.T2573G	p.L858R			0					0
HD_271	0			1	c.920-1G>A	splicing			0					0					0
HD_272	0			0					0					0					0
HD_273	0			1	c.G1010T	p.R337L			0					1	c.920+1G>A	splicing			exon3-9
HD_274	0			1	c.G329T	p.R110L			1	c.2235_2249del	p.E746_A750del			0					0
HD_275	0			0					1	c.T2573G	p.L858R			0					0
HD_276	0			0					1	c.A2318T	p.H773L	c.G2320A	p.V774M	0					0
HD_278	0			0					0					0					0
HD_279	1	c.G34A	p.G12S	0					0					0					0
HD_280	0			0					0					0					0
HD_281	0			0					0					0					0
HD_283	0			1	c.G511T	p.E171X			0					0					0
HD_284	0			0					1	c.2240_2248del	p.L747_P753delinsS			0					0
HD_285	1	c.G34T	p.G12C	1	c.169delG	p.D57fs			0					0					0
HD_287	0			1	c.531dupC	p.H178fs	c.G469T	p.V157F	0					1	c.807dupG	p.K269fs			exon3-9
HD_288	0			1	c.G475C	p.A159P			0					1	c.743_752del	p.248_251del			exon3-9
HD_29	0			1	c.C844T	p.R282W			1	c.T2573G	p.L858R			0					0
HD_290	1	c.G37T	p.G13C	1	c.A488G	p.Y163C			0					0					0
HD_291	0			1	c.G473T	p.R158L			0					0					0
HD_294	0			0					0					1	c.C334G	p.Q112E	c.983dupC	p.T328fs	exon1-2
HD_295	1	c.G34T	p.G12C	0					0					0					0
HD_296	0			1	c.C535T	p.H179Y			0					1	c.G493T	p.E165X			exon3-9
HD_3	0			1	c.G646T	p.V216L			0					0					0
HD_300	1	c.G35T	p.G12V	1	c.262delG	p.A88fs			0					0					0
HD_301	1	c.G34T	p.G12C	1	c.673-1G>A	splicing	c.C988T	p.L330F	0					0					0
HD_302	0			1	c.254_260del	p.85_87del			0					0					0
HD_303	0			1	c.T602A	p.L201X			0					0					0
HD_307	0			0					0					0					0
HD_308	0			1	c.A736G	p.M246V			0					0					0
HD_313	1	c.G35T	p.G12V	1	c.A707G	p.Y236C			0					0					0
HD_314	1	c.G37T	p.G13C	1	c.A736G	p.M246V	c.G796T	p.G266X	0					1	c.842dupC	p.G279fs			exon3-9
HD_316	0			1	c.G796T	p.G266X			0					1	c.920+1G>T	splicing			exon3-9
HD_317	0			1	c.G1027T	p.E343X			0					1	c.G580A	p.D194N			exon3-9
HD_320	1	c.G35T	p.G12V	0					0					0					0
HD_321	0			1	c.A659G	p.Y220C			1	c.T2582A	p.L861Q			0					0
HD_322	1	c.A182T	p.Q61L	1	c.293delC	p.P98fs			0					1	c.C109T	p.Q37X			exon1-2
HD_324	0			1	c.G711T	p.M237I			0					0					0
HD_326	0			1	c.957delG	p.E204X			0					1	c.G724T	p.G242W			exon3-9
HD_329	0			1	c.523_524delinsTT	p.R175F			0					0					0
HD_330	1	c.G34T	p.G12C	1	c.461delG	p.G154fs			0					0					0
HD_331	0			1	c.1024delC	p.R342fs			1	c.G2499T	p.L833F	c.T2573G	p.L858R	0					0
HD_335	0			0					0					0					0
HD_336	0			1	c.A727G	p.M243V			0					0					0
HD_337	0			1	c.C454T	p.P152S	c.T444G	p.D148E	0					0					0
HD_338	0			0					0					1	c.G433T	p.E145X			exon3-9
HD_339	0			1	c.G818T	p.R273L			0					1	c.734+1G>T	splicing			exon3-9
HD_340	1	c.G34T	p.G12C	1	c.284dupC	p.S95fs			0					1	c.C109T	p.Q37X			exon1-2
HD_341	0			1	c.G560T	splicing			0					1	c.G595T	p.E199X			exon3-9
HD_342	0			0					0					0					0
HD_343	0			1	c.G524A	p.R175H			0					0					0
HD_344	1	c.G34T	p.G12C	1	c.G824T	p.C275F			0					0					0
HD_345	0			0					0					0					0
HD_346	0			1	c.G469T	p.V157F			0					0					0
HD_35	1	c.G35T	p.G12V	1	c.G661T	p.E221X			0					0					0
HD_350	0			1	c.G329T	p.R110L			0					0					0
HD_352	1	c.G38A	p.G13D	0					0					0					0
HD_353	0			0					0					0					0
HD_354	1	c.G34T	p.G12C	0					0					0					0
HD_355	1	c.G34T	p.G12C	1	c.G1006T	p.E336X			0					0					0
HD_356	0			1	c.102delC	p.P34fs			0					0					0
HD_357	0			0					1	c.G2156C	p.G719A	c.T2582A	p.L861Q	0					0
HD_358	1	c.G35T	p.G12V	0					0					0					0
HD_359	0			1	c.G993T	p.Q331H			0					0					0
HD_360	1	c.G35C	p.G12A	1	c.C472G	p.R158G			0					0					0
HD_361	0			1	c.G514T	p.V172F			0					0					0
HD_362	0			1	c.544dupT	p.C182fs			0					0					0
HD_363	0			0					0					1	c.A712T	p.I238F			exon3-9
HD_364	1	c.G35T	p.G12V	0					0					1	c.374+1A>G	splicing			exon1-2
HD_366	0			1	c.A490T	p.K164X			0					0					0
HD_367	1	c.G34T	p.G12C	0					0					0					0
HD_368	1	c.G34T	p.G12C	0					0					0					0
HD_369	0			1	c.C528G	p.C176W			0					0					0
HD_37	0			1	c.G1010T	p.R337L			0					0					0
HD_370	1	c.G34T	p.G12C	1	c.247delG	p.A83fs			0					0					0
HD_371	1	c.G34T	p.G12C	1	c.G830T	p.C277F			0					0					0
HD_374	0			0					1	c.T2573G	p.L858R			0					0
HD_376	0			0					1	c.T2573G	p.L858R			0					0
HD_377	1	c.G35A	p.G12D	1	c.560-1G>T	splicing			0					0					0
HD_380	0			1	c.G848C	p.R283P			0					0					0
HD_382	1	c.G34T	p.G12C	0					0					1	c.397_398del	p.133_133del			exon3-9
HD_383	1	c.G35A	p.G12D	1	c.T645A	p.S215R			0					1	c.961delC	p.P321fs			exon3-9
HD_384	0			1	c.G473T	p.R158L			0					0					0
HD_385	0			1	c.920-2A>T	splicing			0					0					0
HD_387	0			1	c.375+1G>T	p.splicing			0					0					0
HD_389	1	c.G34T	p.G12C	1	c.920-1G>T	p.splicing			0					1	c.180delC	p.Y60X			exon1-2
HD_39	0			1	c.569delC	p.P190fs			0					0					0
HD_390	0			1	c.G661T	p.E221X			0					1	c.G388T	p.E130X			exon3-9
HD_391	1	c.G34C	p.G12R	0					0					1	c.169delG	p.G57Lfs*7			exon1-2
HD_392	0			1	c.G892T	splicing			0					1	c.G166T	p.G56W			exon1-2
HD_393	1	c.G34T	p.G12C	0					0					0					0
HD_395	1	c.G34T	p.G12C	0					0					0					0
HD_398	1	c.G34T	p.G12C	1	c.375+1G>T	splicing	c.A840T	p.R280S	0					0					0
HD_399	1	c.G37T	p.G13C	0					0					0					0
HD_400	0			0					0					0					0
HD_401	0			0					0					0					0
HD_402	0			1	c.539_546del	p.180_182del			0					0					0
HD_403	0			0					0					0					0
HD_404	1	c.G34T	p.G12C	1	c.A623T	p.D208V			0					1	c.G580T	p.D194Y			exon3-9
HD_405	0			0					1	c.2309_2317dup	p.N771_H773dup			0					0
HD_406	1	c.G35A	p.G12D	0					0					0					0
HD_407	1	c.G35A	p.G12D	0					0					1	c.C334G	p.Q112E			exon1-2
HD_408	1	c.G34T	p.G12C	1	c.G329T	p.R110L			0					0					0
HD_412	0			1	c.G475A	p.A159T	c.C697T	p.H233Y	0					1	c.C1105T	p.P369S			exon3-9
HD_414	0			0					0					0					0
HD_415	0			1	c.375+1G>T	splicing			0					1	c.G766A	p.E256K			exon3-9
HD_417	0			0					0					1	c.T469G	p.F157V			exon3-9
HD_418	1	c.A183C	p.Q61H	1	c.G556A	p.D186N			0					1	c.C180A	p.Y60X			exon1-2
HD_419	1	c.G35A	p.G12D	1	c.G818T	p.R273L			0					0					0
HD_42	0			1	c.T724A	p.C242S			0					0					0
HD_420	0			0					1	c.T2582A	p.L861Q			0					0
HD_421	0			1	c.G743T	p.R248L			1	c.G2155A	p.G719S			0					0
HD_422	0			1	c.T487A	p.Y163N			0					1	c.842_843insT	p.P281fs			exon3-9
HD_423	1	c.G35A	p.G12D	1	c.C532G	p.H178D			0					0					0
HD_424	0			0					1	c.T2573G	p.L858R			0					0
HD_425	0			0					1	c.A2126T	p.E709V	c.T2573G	p.L858R	0					0
HD_426	1	c.G35A	p.G12D	1	c.G747T	p.R249S			0					0					0
HD_427	0			1	c.G713A	p.C238Y			1	c.G2475A	p.M825I			1	c.C955T	p.P319S			exon3-9
HD_428	1	c.G35A	p.G12D	0					0					1	c.C367T	p.Q123X			exon1-2
HD_429	0			1	c.A614T	p.Y205F			0					0					0
HD_430	1	c.G35T	p.G12V	0					0					1	c.C754G	p.L252V			exon3-9
HD_431	0			1	c.375+1G>T	splicing			0					0					0
HD_432	0			1	c.375+1G>-	splicing	c.G733C	p.G245R	0					1	c.562delG	p.G188fs			exon3-9
HD_433	1	c.G34T	p.G12C	0					0					1	c.291-2A>T	splicing			exon1-2
HD_434	1	c.G34T	p.G12C	1	c.224delC	p.P75fs			0					0					0
HD_435	0			1	c.C843G	p.D281E			0					0					0
HD_436	0			1	c.C946A	p.P316T			0					0					0
HD_438	1	c.G34T	p.G12C	1	c.572delC	p.P191fs			0					1	c.290+1G>T	splicing			exon1-2
HD_44	0			1	c.C722A	p.S241Y			0					0					0
HD_44	0			1	c.C722A	p.S241Y			0					0					0
HD_442	0			0					1	c.2235_2249del	p.E746_A750del			0					0
HD_443	1	c.G35T	p.G12V	1	c.G273A	p.W91X			0					0					0
HD_445	0			1	c.G725T	p.C242F	c.C1009T	p.R337C	0					0					0
HD_45	1	c.G34T	p.G12C	1	c.A536G	p.H179R			0					0					0
HD_453	1	c.G35T	p.G12V	0					0					0					0
HD_457	0			0					0					1	c.C909G	p.I303M			exon3-9
HD_458	1	c.G34T	p.G12C	1	c.C1009G	p.R337G			0					0					0
HD_460	0			1	c.G747T	p.R249S			0					1	c.842delC	p.G279fs			exon3-9
HD_461	0			1	c.G747T	p.R249S			0					1	c.842delC	p.G279fs			exon3-9
HD_462	1	c.A183T	p.Q61H	0					0					0					0
HD_463	1	c.G35C	p.G12A	1	c.G1015A	p.E339K			0					0					0
HD_464	1	c.G34T	p.G12C	0					0					0					0
HD_466	1	c.G35T	p.G12V	1	c.G747T	p.R249S			0					0					0
HD_469	0			1	c.G747T	p.R249S			1	c.2245_2250del	p.E749_A750del			0					0
HD_47	1	c.G35C	p.G12A	0					0					0					0
HD_470	1	c.G34T	p.G12C	1	c.G818T	p.R273L			0					0					0
HD_471	1	c.G35A	p.G12D	0					0					1	c.902delG	p.R301fs			exon3-9
HD_472	1	c.G35T	p.G12V	0					0					1	c.G766T	p.E256X			exon3-9
HD_474	0			0					0					0					0
HD_476	1	c.G35C	p.G12A	0					0					1	c.734+5G>T	splicing			exon3-9
HD_478	1	c.G35T	p.G12V	1	c.G839A	p.R280K			0					1	c.250delA	p.K84fs			exon1-2
HD_479	0			1	c.C451T	p.P151S			0					1	c.G1265C	p.S422T			exon3-9
HD_48	0			1	c.C452A	p.P151H			1	c.G2125A	p.E709K	c.G2155A	p.G719S	0					0
HD_480	1	c.G34A	p.G12S	0					0					0					0
HD_481	1	c.G35T	p.G12V	0					0					0					0
HD_49	1	c.G35T	p.G12V	0					0					1	c.920+1G>T	splicing			exon3-9
HD_51	0			1	c.G469T	p.V157F			0					0					0
HD_52	0			0					0					0					0
HD_53	1	c.G35T	p.G12V	1	c.C413T	p.A138V			0					0					0
HD_54	0			0					0					0					0
HD_57	0			1	c.G747T	p.R249S			0					0					0
HD_58	1	c.G35A	p.G12D	0					0					0					0
HD_59	0			0					0					0					0
HD_60	0			0					0					1	c.A250T	p.K84X			exon1-2
HD_61	0			1	c.348_375del	p.116_125del			0					1	c.G595T	p.E199X			exon3-9
HD_62	0			0					0					1	c.G587T	p.G196V			exon3-9
HD_63	0			0					0					0					0
HD_66	1	c.G35T	p.G12V	0					0					0					0
HD_67	0			1	c.G461T	p.G154V			0					1	c.G920T	p.S307I			exon3-9
HD_68	1	c.G35T	p.G12V	0					0					1	c.842delC	p.G279fs			exon3-9
HD_69	1	c.G34T	p.G12C	1	c.480_481delinsTT	p.M160_A161delinsIS	c.G329T	p.R110L	0					1	c.C256T	p.R86X			exon1-2
HD_70	0			0					0					0					0
HD_72	0			0					0					0					0
HD_75	0			1	c.C613G	p.Q205E	c.G314T	p.G105V	0					0					0
HD_76	0			1	c.A488G	p.p.Y163C			0					0					0
HD_77	0			1	c.C817T	p.R273C			1	c.A2318G	p.H773R			0					0
HD_78	0			1	c.G820T	p.V274F			0					0					0
HD_8	1	c.G35A	p.G12D	1	c.G848C	p.R283P			0					0					0
HD_80	1	c.G35C	p.G12A	0					0					0					0
HD_81	0			0					0					0					0
HD_82	1	c.G35T	p.G12V	0					0					0					0
HD_84	1	c.G38A	p.G13D	1	c.C742G	p.R248G			0					0					0
HD_86	0			1	c.G469T	p.V157F			1	c.G2156C	p.G719A	c.G2303T	p.S768I	0					0
HD_87	0			1	c.G711T	p.M237I			0					0					0
HD_88	0			0					0					1	c.73delT	p.F25fs			exon1-2
HD_89	0			1	c.G437A	p.W146X			0					1	c.224_238del	p.75_80del			exon1-2
HD_90	0			1	c.C380T	p.S127F			0					1	c.G721C	p.A241P			exon3-9
HD_91	1	c.G34T	p.G12C	1	c.G314T	p.G105V			0					1	c.547_562del	p.183_188del			exon3-9
HD_92	0			1	c.G747T	p.R249S			0					0					0
HD_94	0			1	c.673-2A>T	splicing			0					0					0
HD_97	0			0					0					0					0
HD_98	1	c.G35A	p.G12D	0					0					0					0
HP_10	0			0					1	c.T2573G	p.L858R			0					0
HP_101	0			0					0					0					0
HP_103	0			0					0					0					0
HP_104	0			0					0					0					0
HP_105	0			1	Del C 832	fs.P278L			0					0					0
HP_106	0			1	Del G 906	p.S303Afs*42			0					0					0
HP_107	1	c.G34T	p.G12C	1	c.460_461delinsAT	p.G154I			0					0					0
HP_109	1	c.G34T	p.G12C	0					0					0					0
HP_111	0			0					0					0					0
HP_112	1	c.34_35delinsTT	p.G12F	0					0					0					0
HP_113	0			0					0					0					0
HP_114	0			0					0					0					0
HP_115	1	c.G35A	p.G12D	1	c.A707G	p.Y236C			0					0					0
HP_118	0			0					0					0					0
HP_119	0			0					0					0					0
HP_12	1	c.G35A	p.G12D	0					0					1	c.508C>T	p.Q170X			exon3-9
HP_121	0			1	c.C844T	p.R282W			0					0					0
HP_123	0			0					0					0					0
HP_124	0			1	c.C817T	p.R273C			0					0					0
HP_127	0			1	c.G880T; c.G845C	p.E294X ; p.R282P			0					1	919A>C S307R	p.S307R			exon3-9
HP_128	0			0	628 delA	?			0					0					0
HP_129	1	c.G34T	p.G12C	0					0					0					0
HP_13	0			0					0					0					0
HP_133	0			0					0					0					0
HP_134	0			1	c.A503T	p.H168L			1	c.T2573G	p.L858R			0					0
HP_136	0			1	ivs9-2A>G	splicing			0					0					0
HP_137	0			0					0					0					0
HP_139	0			1	700T>A	Y234N			0					0					0
HP_140	0			0					1	c.T2573G	p.L858R			0					0
HP_141	1	c.G34T	p.G12C	0					0					0					0
HP_142	0			0					0					0					0
HP_143	1	c.G34T	p.G12C	0					0					0					0
HP_146	0			0					0					0					0
HP_147	0			0					0					0					0
HP_148	0			1	659A>G	Y220C			0					0					0
HP_149	0			0					0					0					0
HP_15	1	c.G35T	p.G12V	0					0					0					0
HP_152	0			0					0					0					0
HP_153	0			1	473G>T	R158L			0					0					0
HP_155	0			1	460G>T	G154C			0					0					0
HP_156	1	c.G34T	p.G12C	0					0					0					0
HP_158	0			1	c.A376-2G	splicing			0					0					0
HP_159	1	c.G35C	p.G12A	0					0					0					0
HP_16	0			1	614A>G	Y205C			0					0					0
HP_160	0			1	c.G734T	G245V			0					0					0
HP_161	0			1	c.G460T	G154C			0					0					0
HP_163	0			0					0					0					0
HP_164	1	c.G34T	p.G12C	0					0					0					0
HP_167	0			0					0					0	1062C>G F354L				0
HP_17	0			0					1	c.T2573G	p.L858R			0					0
HP_170	0			0					1	c.2236_2250del	p.E746_A750del			0					0
HP_171	0			0					0					0					0
HP_177	1	c.G35A	p.G12D	0					0					0					0
HP_178	0			0					0					0					0
HP_18	0			1	c.880del	p.E294Sfs*51			1	c.2239_2257delinsA	p.L747_P753delinsT			0					0
HP_180	0			0					0					1	c.724G>A	p.G242R			exon3-9
HP_181	0			0					0					0					0
HP_182	0			0					0					0					0
HP_187	0			1	c.G746T	p.R249M			0					0					0
HP_188	0			0					0					0					0
HP_192	0			0					0					0					0
HP_195	0			0					0					0					0
HP_198	1	c.G35T	p.G12V	1	c.A463C	p.T155P			0					0					0
HP_2	0			0					0					1	c.650_651insC	p.A218fs*48			exon3-9
HP_201	0			0					0					0					0
HP_202	1	c.G35A	p.G12D	0					0					0					0
HP_204	1	c.G34T	p.G12C	0					0					0					0
HP_21	1	c.G34T	p.G12C	0					0					0					0
HP_22	0			0					0					1	c.595G>C	p.E199Q			exon3-9
HP_221	0			1	c.T526C	p.C176R			0					1	c.862G>T p.G288W	p.G288W			exon3-9
HP_222	0			0					0					0					0
HP_223	0			1	c.G329T	p.R110L			0					0					0
HP_224	0			0					0					0					0
HP_225	0			0					0					0					0
HP_226	0			0					0					1	1211C>T	p.S404F			exon3-9
HP_227	0			0					0					0					0
HP_228	1	c.G34T	p.G12C	0					0					0					0
HP_229	1	c.G35T	p.G12V	1	c.T584C	p.I195T			0					0					0
HP_23	0			0					0					0					0
HP_230	0			1	c.G404A	p.C135Y			1	c.2236_2250del	p.E746_A750del			0					0
HP_232	1	c.G35A	p.G12D	0					0					0					0
HP_233	0			0					0					0					0
HP_234	0			1	c.216del	p.V73Wfs*50			0					0					0
HP_235	0			0					0					0					0
HP_236	0			1	c.A745G	p.R249G			0					0					0
HP_237	0			0					0					1	508C>T	p.Q170X			exon3-9
HP_238	0			0					0					0					0
HP_239	0			0					0					0					0
HP_24	1	c.G34T	p.G12C	1	c.C574T	p.Q192X			0					0					0
HP_240	0			0					0					0					0
HP_242	0			0					0					0					0
HP_243	0			0					0					0					0
HP_244	0			0					1	c.2236_2250del	p.E746_A750del			0					0
HP_245	0			0					0					0					0
HP_246	1	c.G34T	p.G12C	0					0					0					0
HP_247	0			0					1	c.G2327A;c.A2184+4G;c.C2157G	p.R776H; p.G719G			0					0
HP_248	0			0					0					0					0
HP_249	0			0					0					0					0
HP_25	0			0					0					0					0
HP_251	0			1	c.C413T	p.A138V			0					0					0
HP_252	0			1	c.G194A ; c.447del	p.R65K; p.T150Hfs*20			0					0					0
HP_253	0			0					0					0					0
HP_254	1	c.G35C	p.G12A	0					0					0					0
HP_255	0			0					0					0					0
HP_256	0			0					0					0					0
HP_257	1	c.G35A	p.G12D	0					0					0					0
HP_258	1	c.G34T	p.G12C	0					0					0					0
HP_259	0			1	c.G638T	p.R213L			0					0					0
HP_26	0			1	c.A783-2G	splicing			0					0					0
HP_260	0			0					0					0					0
HP_261	0			0					0					0					0
HP_262	0			0					0					0					0
HP_263	0			0					0					0					0
HP_287	0			1	c.A659G	p.Y220C			1	c.T2573G	p.L858R			0					0
HP_288	0			0					1	c.T2573G	p.L858R			0					0
HP_29	0			0					1	c.T2573G	p.L858R			0					0
HP_3	0			0					0					0					0
HP_30	0			1	c.258_280del	p.P87IfsX54			1	c.T2573G	p.L858R			0					0
HP_31	0			0					1	c.2240_2257del	p.L747_P753delinsS			0					0
HP_32	0			1	c.G848C	p.R283P			0					0					0
HP_339	0			0					1	c.2236_2250del	p.E746_A750del			0					0
HP_340	0			0					1	c.2236_2250del	p.E746_A750del			0					0
HP_36	0			0					0					0					0
HP_37	0			0					0					0					0
HP_38	1	c.G34T	p.G12C	1	c.G747T	p.R249S			0					0					0
HP_39	0			1	c.G184T	p.E62X			1	c.T2573G	p.L858R			0					0
HP_4	1	c.G34T	p.G12C	1	c.G743T	p.R248L			0					0					0
HP_41	0			0					1	c.T2573G	p.L858R			0					0
HP_42	1	c.G35T	p.G12V	0					0					1	580G>T	p.D194Y			exon3-9
HP_43	0			0					1	c.2312_2313insAGCGTGGAC	p.N771delinsKAWT			0					0
HP_44	0			1	c.G743T	p.R248L			0					0					0
HP_45	0			1	c.G166T	p.E56X			0					0					0
HP_46	0			0					0					0					0
HP_48	0			0					0					0					0
HP_49	0			0					1	c.2237_2255delinsT	p.E746_S752delinsV			0					0
HP_5	0			0					0					0					0
HP_50	0			1	c.G814T	p.V272L			0					0					0
HP_52	0			0					0					0					0
HP_53	1	c.G34T	p.G12C	0					0					0					0
HP_55	0			1	c.560-10_560delins20	splicing			1	c.T2573G	p.L858R			0					0
HP_58	0			1	c.G467C	p.R156P			0					0					0
HP_59	1	c.G34T	p.G12C	0					0					0					0
HP_6	0			1	c.A358T	p.K120X			0					0					0
HP_62	0			1	c.A783-2AG	splicing			0					0					0
HP_64	0			1	c.466_483del	p.R156_A161del			0					0					0
HP_65	0			1	c.C817T	p.R273C			0					0					0
HP_66	0			0					0					0					0
HP_67	1	c.G34T	p.G12C	0					0					0					0
HP_68	1	c.G34T	p.G12C	1	c.G818T	p.R273L			0					0					0
HP_69	0			1	c.G610T	p.E204X			0					0					0
HP_7	0			1	c.G743T	p.R248L			0					1	153delG 63X	p.63X			exon1-2
HP_71	0			1	c.C528G	p.C176W			0					0					0
HP_75	0			1	c.797del	p.G266Dfs*79			0					0					0
HP_76	1	c.G35T	p.G12V	0					0					0					0
HP_79	1	c.G34T	p.G12C	1	c.G818T	p.R273L			0					0					0
HP_8	0			0					0					0					0
HP_80	1	c.G35A	p.G12D	0					0					0					0
HP_83	1	c.G34C	p.G12R	1	c.139_140del ; c.C44T	p.P47Gfs*4 ; p.R282W			0					1	c.521A>C	p.H174R			exon3-9
HP_85	0			1	c.C577G	P.H193D			0					0					0
HP_87	0			1	c.G595T	p.G199X			0					1	c.del126-149	p.A43_L50del			exon1-2
HP_9	0			1	c.453_455del	p.P153del			0					0					0
HP_93	0			1	c.G839C	p.R280T			0					0					0
HP_97	0			0					0					0					0
HP_98	0			0					0					0					0
